# Supplementary material for: Research Progress of Chloroquine and Hydroxychloroquine on the COVID-19 and Their Potential Risks in Clinic Use
Source: Front Pharmacol. 2020 Jul 31;11:1167. doi: 10.3389/fphar.2020.01167 (PMC7412992; doi:10.3389/fphar.2020.01167)
Supplement: Supplementary file 1 [file Table_1.xlsx]

## Sheet: Trial of CQ with criteria
Number	Registration number	Registration name	Type of clinical trial	Registration date	Inclusion criteria	Exclusion criteria
1	ChiCTR2000029609	A prospective, open, multicenter clinical study on the treatment of COVID-19 with chloroquine phosphate	Intervention study	6/2/2020	1. Age >=18 years; 2. Patients has been diagnosed with COVID-19 pneumonia according to the fifth version of COVID-19 pneumonia management guideline made by the national health commission of the People's Repulic of China.	1. Pregnant woman patients; 2. Known allergic history to any of chloroquine phosphate, ritonavir and lopinavir; 3. Known history of hematological system diseases; 4. Known history of chronic liver and kidney diseases; 5. Known history of cardiac arrhythmia or chronic heart diseases; 6. Known history of retina or hearing dysfunction; 7. Known history of mental illnesses; 8. Use of digitalis due to…
2	ChiCTR2000029826	A randomized, double-blind, parallel-controlled study of chloroquine phosphate combined with standard therapy versus standard therapy for severe/critical COVID-19	Intervention study	14/2/2020	1. Patients has been diagnosed with COVID-19 pneumonia according to the fifth version of COVID-19 pneumonia management guideline made by the national health commission of the People's Repulic of China; 2. Aged from 18 to 75 years old both male or female; 3. Severe type type of patients meet any of the following condition: (1) respiratory distress wiht respiratory rate >=30 breaths/min; (2) oxygen…	1. Be dysphagia and cannot receive drug by oral administration; 2. Complicated with pneumonia infected by other virus; 3. Allergy to or intolerance to study drug phosphoric chloroquine; 4. With significantly abnormal liver function(judged per local laboratory reference range): -ALT/AST>5 times, and total bilirubin>2 times or GFR≤30 mL/min/1.73 m2. 5. With definate history of cadiac diease and arr…
3	ChiCTR2000029837	A randomized, double-blind, parallel-controlled study of chloroquine phosphate combined with standard therapy versus standard therapy for mild/normal COVID-19	Intervention study	15/2/2020	1. Patients has been diagnosed with COVID-19 pneumonia according to the fifth version of COVID-19 pneumonia management guideline made by the national health commission of the People's Repulic of China; 2. Aged from 18 to 65 years old both male or female; 3. The interval from the onset of symptoms to enrollment is within 7 days: onset of symptoms is defined as at least one systematic symtom(such a…	1. Serious/critically ill patients with COVID-19 or patients that clinician consider that he/she shall be treated in ICU; 2. With pneumonia infected by other virus; 3. With one of following abnormal laboratory parameters( judged per local Laboratory reference range): -ALT or AST>5 ULN or;-ALT or AST >3 ULN, and total bilirubin>2 ULN; 4. Previous or current disease, judged by investigator, may aff…
4	ChiCTR2000029935	Single-arm clinical study on the treatment of COVID-19 with chloroquine phosphate	Intervention study	16/2/2020	Patients aged 18 or older, and meet all the following criteria: 1. Epidemiologic history. 2. Clinical manifestations (meet any 2 of the following condition): fever, normal or decreased white blood cell count or lymphopenia in the early stage of onset, and chest radiology in the early stage shows multiple small patchy shadowing and interstitial changes, which is especially significant in periphery…	1. Female patients during pregnancy; 2. Patients with known allergy to chloroquine; 3. Patients with haematological diseases; 4. Patients with chronic liver or kidney diseases at the end stage; 5. Patients with arrhythmia and chronic heart disease; 6. Patients with retinal disease, hearing deficiency or hearing loss; 7. Patients with psychiatric diseases; 8. Patients taking digitalis due to under…
5	ChiCTR2000029939	A single blind, randomized, controlled clinical trial of chloroquine phosphate tablets in the treatment of COVID-19	Intervention study	16/2/2020	Patients aged 18 or older, and meet all the following criteria: 1. Epidemiologic history. 2. Clinical manifestations (meet any 2 of the following condition): fever, normal or decreased white blood cell count or lymphopenia in the early stage of onset, and chest radiology in the early stage shows multiple small patchy shadowing and interstitial changes, which is especially significant in periphery…	1. Female patients during pregnancy; 2. Patients with known allergy to chloroquine; 3. Patients with haematological diseases; 4. Patients with chronic liver or kidney diseases at the end stage; 5. Patients with arrhythmia and chronic heart disease; 6. Patients with retinal disease, hearing deficiency or hearing loss; 7. Patients with psychiatric diseases; 8. Patients taking digitalis due to under…
6	ChiCTR2000029975	Single-arm clinical study on the treatment of COVID-19 with chloroquine phosphate	Intervention study	18/2/2020	Patients confirmed with COVID-19 who was more than 18 years old and agreed to participate in the trial and signed informed consent.	1. Known to be allergic to hydroxychloroquine or 4-aminoquinoline; 2. Patients with severe renal insufficiency (GFR < = 30 ml / min / 1.73 m2) and RRT; 3. Severe liver disease (child Pugh score > =C, AST > 5 times of the upper limit); 4. Suffering from retinopathy; 5. History of epilepsy; 6. G6PD deficiency; 7. Pregnancy or lactation; 8. Patients taking tamoxifen; 9. Doctors judged that this stud…
7	ChiCTR2000029988	Chloroquine phosphate treatment for severe COVID-19	Intervention study	18/2/2020	1.Male and female, 18-70 years old; 2.Severe patients meet any of the following condition: respiratory distress, RR >= 30 time/min; in resting state, oxygen saturation <= 93%; PaO2 / FiO2 <= 300mmHg); 3.Within 12 days after illness onset; 4.Agree to sign the informed consent; 5.Able to ingest, absorb and tolerate oral medication; 6.Agree to collect clinical samples; 7.Consent to contraceptive mea…	1. Cases with severe vomiting and difficulty in taking drugs orally or causing difficulty in taking drugs after oral administration; 2. Pregnant and lactating women; 3. The subjects received specific antiviral drugs such as lopinavir / lidonavir, ribavirin and monoclonal antibody within one week before admission; 4.Cases with no hope of survival, hospice care only, or deep coma and no response to…
8	ChiCTR2000029992	A prospective, open randomized controlled trial of chloroquine phosphate and hydroxychloroquine sulfate in patients with COVID-19	Intervention study	18/2/2020	1. Male and female, 18-75 years old; 2. The change of typical viral pneumonia in lung was detected by RT-PCR test of novel coronavirus nucleic acids or lung CT; 3. SaO2 / SpO2 <= 94% or PaO2 / FiO2 <= 300mmHg at room temperature at admission; 4. Onset <=12 days; 5. Willing to participate in the trial and randomly assigned to any treatment group; 6. Cannot participate in another experiment during …	1. In the opinion of the researchers, the participation of the trial is not in the best interests of the patients, or any situation is not in line with the situation that the trial scheme is allowed to be followed safely; 2. According to the judgment of the investigator, the diseases previously or now may affect the patients' participation in the trial or the outcome of the study, including but n…
9	ChiCTR2000030031	A randomized, double-blind, parallel-controlled study of chloroquine phosphate combined with standard therapy versus standard therapy for mild/normal COVID-19	Intervention study	21/2/2020	1. Patients has been diagnosed with COVID-19 pneumonia according to the fifth version of COVID-19 pneumonia management guideline made by the national health commission of the People's Repulic of China; 2. Aged 18 to 65 years male or female; 3. The interval from the onset of symptoms to enrollment is within 7days: onset of symptoms is defined as onset of at least one systematic symtom(such as feve…	1. Serious/critically ill patients with COVID-19 or patients that clinician consider that he/she shall be treated in ICU; 2. With pneumonia infected by other virus; 3. With one of following abnormal laboratory parameters( judged per local Laboratory reference range): -ALT or AST>5 ULN or; -ALT or AST >3 ULN, and total bilirubin>2 ULN; 4. Previous or current disease, judged by investigator, may af…
10	ChiCTR2000030054	An open randomized controlled trial for chloroquine phosphate and hydroxychloroquine sulfate in the treatment of mild and common novel COVID-19	Intervention study	22/2/2020	1. Aged 18-75 years old; 2. RT-PCR positive for COVID-19 or Confirmed lung involvement with chest imaging; 3. The clinical symptoms are slight, and there is no obvious manifestation of pneumonia (mild disease) or clinical symptoms such as fever and respiratory tract in imaging. The manifestation of pneumonia (common type) can be seen in imaging; 4. <=7 days since onset of the disease; 5. Willingn…	1. Investigator makes a decision that trial participation is not in patients' best interest, or any condition that does not allow the protocol to be followed safely; 2. As judged by investigator historic or current diseases that may have impact on the subjects participation of the study or the study outcome. These diseases include but not limited to cadiac diease and arrhythmia and QT prolongatio…
11	ChiCTR2000030417	Efficacy and safety of chloroquine phosphate inhalation combined with standard therapy in the treatment of novel COVID-19	Intervention study	01/3/2020	1. Aged 18 to 65 years old, both male and female; 2. The eligible subjects (male and female) with fertility must agree to take effective contraceptive measures from the beginning of self-sufficiency with their partners to 6 months after drug withdrawal; 3. Novel coronavirus pneumonia diagnosis novel coronavirus pneumonia novel coronavirus pneumonia diagnosis and treatment plan (latest edition) is…	1. Patients with allergic history to 4-aminoquinoline (such as chloroquine, hydroxychloroquine, piperaquine, aminophenquine, etc.) and similar drugs (such as primaquine, etc.) were identified; 2. Patients with blood system diseases; 3. Patients with hearing impairment; 4. Patients with known severe liver disease, basic disease of liver cirrhosis or ALT / AST increased more than 2 times of the upp…
12	ChiCTR2000030718 ( Retrospective registration )	Randomized controlled trial for Chloroquine Phosphate in the Treatment of novel COVID-19	Intervention study	11/3/2020	1. Male and female, older than 18 years; 2. Patients with confirmed COVID-19; 3. Need to continue the antivirus therapy; 4. Agree to sign the informed consent; 5. Able to ingest, absorb and tolerate oral medication; 6. Agree to collect clinical samples; 7. Consent to contraceptive measures for sex within 7 days of the last oral medication.	1. Cases with severe vomiting and difficulty in taking drugs orally or causing difficulty in taking drugs after oral administration; 2. Pregnant and lactating women; 3. The subjects participated other clinical trials within 30 days before admission; 4. Cases with no hope of survival, hospice care only, or deep coma and no response to supportive treatment within three hours after admission; 5. Cas…
13	ChiCTR2000030987	Clinical Trial of Favipiravir Tablets Combine With Chloroquine Phosphate in the Treatment of novel COVID-19	Intervention study	20/3/2020	1. Male and female aged 18-75 years old; 2. Patients previously diagnosed with COVID-19: the course of illness is no more than 14 days;If the course of disease was more than 14 days, patients meeting one of the following conditions could also be included: (1) no obvious absorption or progression of chest lesions within 7 days; (2) respiratory symptoms (chest tightness, or cough, or breathing diff…	1. Cases of severe vomiting or difficulty in ingesting medication; 2. Pregnant and lactating women; 3. Lopinavir/ridonavir, ribavirin, interferon and monoclonal antibody were received 3 days before enrollment; 4. Cases of respiratory failure requiring mechanical ventilation; 5. Cases of shock; 6. Complications of other organ failure require ICU care; 7. Patients were clinically predicted with no …
14	ChiCTR2000031204 ( Retrospective registration )	A multicenter, single-blind, randomized controlled clinical trial for chloroquine phosphate in the treatment of novel COVID-19	Intervention study	24/3/2020	1. Male and female aged 18-70 years; 2. Positive result of test for 2019 novel coronavirus nucleic acid; 3. Clinical diagnosed with pneumonia; 4. onset within 7 days (severe cases can be delayed to 14 days); 5. The informed consent shall be signed by me or the authorized agent; 6. Subjects who can take oral medication or who receive oral medication; 7. Agree to collect clinical samples; 8. Female…	1. Severe vomiting and difficulty in taking oral medication or in taking oral medication; 2. Pregnant and nursing women; 3. Subjects received lopinavir/ridonavir, ribavirin, monoclonal antibodies and other specific antiviral drugs in the week prior to admission; 4. Cases of respiratory failure requiring mechanical ventilation; 5. Cases of shock; 6. Combined with other organ failure requires inten…
Abbrevation:ICU:Intensive care unit;AST:Aspartate transaminase;ALT:Alanine aminotransferase;GFR:Glomerular filtration rate; G6PD:Glucose-6 phosphate dehydrogenase deficiency
