# Supplementary material for: Research Progress of Chloroquine and Hydroxychloroquine on the COVID-19 and Their Potential Risks in Clinic Use
Source: Front Pharmacol. 2020 Jul 31;11:1167. doi: 10.3389/fphar.2020.01167 (PMC7412992; doi:10.3389/fphar.2020.01167)
Supplement: Supplementary file 2 [file Table_2.xlsx]

## Sheet: Sheet1
Number	Registration number	Registration name	Type of clinical trial	Registration date of clinical trial	Inclusion criteria	Exclusion criteria
1	ChiCTR2000029559	Hydroxychloroquine sulfate in patients with COVID-19	Intervention study	4/2/2020	1. Age 18 years; 2. Laboratory (RT-PCR) positive of SARS-CoV-2; 3. Chest CT with pneumonia; 4. SaO2/SPO2 ratio > 93% or PaO2/FIO2 ratio > 300 mmHg under the condition in the hospital room (mild illness); 5. Willing to receive a random assignment to any designated treatment group and not participating in another study at the same time.	1. Severe and critical illness patients or participating in the trial does not meet the patient's maximum benefit or does not meet any criteria for safe follow-up in the protocol after a doctor’s evaluation; 2. Retinopathy and other retinal diseases; 3. Conduction block and other arrhythmias; 4. Severe liver disease (e.g., Child-Pugh score C or AST> twice the upper limit); 5. Pregnant or breastfe…
2	ChiCTR2000029740	Study on the effectiveness of hydroxychloroquine sulfate in treating COVID-19	Intervention study	11/2/2020	Patients with COVID-19 infection who agreed to participate in this trial and signed the informed consent form. The diagnose criteria was according to diagnostic and treatment protocol of COVID-19 pneumonia published by Chinese General Office of National Health Committee（6th and further edition）.	1. Patients who is enrolled in other clinical trial; 2. Known allergic hydroxychloroquine or 4-aminoquinoline; 3. Pregnancy or breast feeding or severe heart disease, digestive disease,neurological or ocular disease,or porphyrin.
3	ChiCTR2000029760	Study on the effectiveness of hydroxychloroquine sulfate in treating mild/normal COVID-19	Intervention study	12/2/2020	1. Patients with COVID-19 who agreed to participate in this trial and signed the informed consent form; 2. Confirmed infection with COVID-19 by RT-PCR; 3. Compliance with the intervention of study.	1. Known allergic to hydroxychloroquine or 4-aminoquinoline; 2. Severe renal impairment (eGFR <= 30 mL/min/1.73 m2); 3. Severe liver disease (Child Pugh score >= C, AST>5 times upper limit); 4. Pre-existing retinopathy of the eye; 5. History of epilepsy; 6. G6PD deficiency; 7. Pregnant or breastfeeding; 8. Patients taking tamoxifen; 9. The study not in patients' best interests judged by the physi…
4	ChiCTR2000029761	Study on the effectiveness and safety of hydroxychloroquine sulfate in treating mild/normal COVID-19	Intervention study	12/2/2020	1. Patients with COVID-19 who agreed to participate in this trial and signed the informed consent form; 2. Chinese who are aged 18 years and older; 3. It complies with the diagnostic criteria for "Pneumonitis Diagnosis and Treatment Scheme for New Coronavirus Infection (Fifth Edition)".	1. Known allergic hydroxychloroquine or 4-aminoquinoline; 2. Patients with previous severe retinal or visual field related diseases; 3. Patients with severe liver dysfunction and patients with renal dysfunction (creatinine clearance rate <= 50 mL / min); 4. Patients weighing <35kg; 5. Patients exposed to other study drugs within 30 days before administration; 6. Being pregnant or breastfeeding. O…
5	ChiCTR2000029762	Study on the effectiveness and safety of hydroxychloroquine sulfate in treating severe/critical COVID-19	Intervention study	12/2/2020	1. Patients with COVID-19 who agreed to participate in this trial and signed the informed consent form; 2. Chinese who are aged 18 years and older; 3. It complies with the diagnostic criteria for "Pneumonitis Diagnosis and Treatment Scheme for New Coronavirus Infection (Fifth Edition)"; 4. The course of disease is within 14 days after the onset of illness; 5. Taken nasopharyngeal or oropharyngeal…	1. Patients with previous allergy to 4-aminoquinoline compounds; 2. Patients with previous severe retinal or visual field related diseases; 3. Patients with severe liver damage; 4. Patients with impaired renal function (creatinine clearance <=50 mL / min); 5. Patients weighing <35kg; 6. Patients exposed to other study drugs within 30 days before administration; 7. Being pregnant or breastfeeding.…
6	ChiCTR2000029868	Multicenter clinical study on the treatment of COVID-19 with hydroxychloroquine sulfate	Intervention study	15/2/2020	1. Age ≥ 18 years; 2. Meet the COVID-19 diagnostic criteria; 3. SaO2/SpO2≤94% under indoor air, or PaO2/FiO2<300mgHg (for severe type patients); 4. Sign informed consent; 5. Do not participate in other clinical study within 28 days.	1. Aged less than 18 years old; 2. Other serious medical diseases such as malignant tumor, heart, liver and kidney disease, uncontrollable metabolic disease, and so on; 3. Not suitable for gastrointestinal administration; 4. Pregnant or lactating women; 5. Those who are allergic to the ingredients of this product; 6. Mental state can not cooperate with the observer or cognitive impairment; 7. Sev…
7	ChiCTR2000029992	A prospective, open randomized controlled trial of chloroquine phosphate and hydroxychloroquine sulfate in patients with COVID-19	Intervention study	18/2/2020	1. The age at the time of signing the informed consent is ranged from 18 to 75 years old, both male and female; 2. The change of typical viral pneumonia in lung was detected by RT-PCR test; 3. SaO2 / SpO2 <= 94% or PaO2/FiO2<300mgHg at room temperature; 4. Onset <=12 days; 5. Willing to participate in the trial and randomly assigned to any treatment group; 6. Do not participate in another experim…	1. In the opinion of the researchers, the participation of the trial is not in the best interests of the patients, or any situation is not in line with the situation that the trial scheme is allowed to be followed safely; 2. According to the judgment of the investigator, the diseases previously or now may affect the patients' participation in the trial or the outcome of the study, including but n…
8	ChiCTR2000030054	An open randomized controlled trial for Chloroquine phosphate and Hydroxychloroquine sulfate in the treatment of mild and common novel COVID-19	Intervention study	22/2/2020	1. Aged from 18 to 75 years old; 2. RT-PCR positive for COVID-19 or confirmed lung involvement with chest imaging;; 3. The clinical symptoms are slight, and there is no obvious manifestation of pneumonia (mild disease) or clinical symptoms such as fever and respiratory tract in imaging. The manifestation of pneumonia (common type) can be seen in imaging; 4. <=7 days since onset of the disease; 5.…	1. Investigator makes a decision that trial participation is not in patients' best interest, or any condition that does not allow the protocol to be followed safely; 2. As judged by investigator historic or current diseases that may have impact on the subjects participation of the study or the study outcome. These diseases include but not limited to cadiac diease and arrhythmia and QT prolongatio…
9	ChiCTR2000031174	Effectiveness and safety of hydroxychloroquine sulfate in the preventive treatment of novel COVID-19	Intervention study	23/3/2020	1. Healthy subjects with negative COVID-19 nucleic acid test and antibody test; 2. Aged from 18 to 75 years old; 3. Sign the informed consent and volunteer to participate in this study.	1. Patients allergic to chloroquine and hydroxychloroquine; 2.Women during pregnancy; 3.Patients with heart, lung, kidney, brain, blood and other important organs with severe diseases accompanied by insufficiency; 4. Patients with retinal disease, hearing loss or hearing loss; 5. Patients with severe neurological and mental illness; 6.Participants who the investigator believes cannot complete the…
10	ChiCTR2000031782	A questionnaire investigation of hydroxychloroquine for its potential protective effect against novel COVID-19	Observational study	10/4/2020	1. Patients with clinically confirmed COVID-19; 2. Have exposure to people with COVID-19 infection or diagnosed as COVID-19; Or, living in the epidemic regions of COVID-19; Or, have ever gone to the epidemic regions; Or, have ever contacted with people from the epidemic regions.	The patient cannot finish the study.
11	ChiCTR2000032487	Study for using sulfate in the prevention and control of novel COVID-19 in high and low prevalence communities	Intervention study	29/4/2020	1. Healthy subjects with negative COVID-19 nucleic acid test and antibody test; 2. Aged from 18 to 75 years old; 3. Sign the informed consent and volunteer to participate in this study.	1. Patients allergic to chloroquine and hydroxychloroquine; 2. Pregnant women; 3. Patients with severe diseases of heart, lung, kidney, brain, blood and other important organs and dysfunction; 4. Patients with retinopathy, hearing loss or hearing loss; 5. Patients with severe neurological and psychiatric diseases; 6. Subjects who, in the opinion of the investigator, were unable to complete the st…
Abbrevation:ICU:Intensive care unit;AST:Aspartate transaminase;ALT:Alanine aminotransferase;GFR:Glomerular filtration rate; G6PD:Glucose-6 phosphate dehydrogenase deficiency
